# Supplementary material for: An Insight into the Growing Concerns of Styrene Monomer and Poly(Styrene) Fragment Migration into Food and Drink Simulants from Poly(Styrene) Packaging
Source: Foods. 2021 May 20;10(5):1136. doi: 10.3390/foods10051136 (PMC8160766; doi:10.3390/foods10051136)
Supplement: Supplementary file 1 [file foods-10-01136-s001.zip]

Archive with 1 entries (1 files):
- foods-1173510-supplementary.pdf
